# Supplementary material for: Carotid Atherosclerosis Progression in Postmenopausal Women Receiving a Mixed Phytoestrogen Regimen: Plausible Parallels with Kronos Early Estrogen Replacement Study
Source: Biology (Basel). 2020 Mar 6;9(3):48. doi: 10.3390/biology9030048 (PMC7150954; doi:10.3390/biology9030048)
Supplement: Supplementary file 1 [file biology-09-00048-s001.zip]

Archive with 3 entries (2 files):
- biology-709792-supplementary/
- biology-709792-supplementary/Figure S1.doc
- biology-709792-supplementary/Figure S2.doc
